# Supplementary material for: Azithromycin and Ceftriaxone Differentially Activate NLRP3 in LPS Primed Cancer Cells
Source: Int J Mol Sci. 2022 Aug 22;23(16):9484. doi: 10.3390/ijms23169484 (PMC9409354; doi:10.3390/ijms23169484)
Supplement: Supplementary file 1 [file ijms-23-09484-s001.zip]

Archive with 1 entries (1 files):
- ijms-1865135-supplementary.pdf
